# Supplementary material for: Phosphorus-Modified Palladium and Tungsten Carbide/Mesoporous Carbon Composite for Hydrogen Oxidation Reaction of Proton Exchange Membrane Fuel Cells
Source: Nanomaterials (Basel). 2024 Jun 13;14(12):1024. doi: 10.3390/nano14121024 (PMC11206704; doi:10.3390/nano14121024)
Supplement: Supplementary file 1 [file nanomaterials-14-01024-s001.zip]

Archive with 1 entries (1 files):
- nanomaterials-3035524-supplementary.pdf
